# Supplementary material for: Association of blood group B and of rare variants affecting immune system with multisystem inflammatory syndrome in children in an Italian cohort
Source: Front Immunol. 2026 Apr 10;17:1777516. doi: 10.3389/fimmu.2026.1777516 (PMC13106392; doi:10.3389/fimmu.2026.1777516)
Supplement: Supplementary file 2 [file Table1.xlsx]

## Sheet: Foglio1
ID_var	AC_cases	AC_ctrls	AF_cases	AF_ctrls	pval_Fisher
ACE2_X_15613038_G_A	0	1	0	0.0018797	1
ACP5_19_11685883_A_T	0	1	0	0.0018797	1
ACP5_19_11685998_G_A	0	1	0	0.0018797	1
ACP5_19_11687604_C_T	0	1	0	0.0018797	1
ACP5_19_11687630_C_T	0	1	0	0.0018797	1
ADAR_1_154562796_G_A	0	1	0	0.0018797	1
ADAR_1_154562881_C_T	0	1	0	0.0018797	1
ADAR_1_154571038_T_C	0	1	0	0.0018797	1
ADAR_1_154574115_T_A	0	1	0	0.0018797	1
ADAR_1_154574135_C_T	0	1	0	0.0018797	1
AOX1_2_201459997_C_T	1	0	0.0277778	0	0.0633803
AOX1_2_201476212_G_C	0	1	0	0.0018797	1
AOX1_2_201503018_A_G	1	0	0.0277778	0	0.0633803
AOX1_2_201515755_A_G	1	0	0.0277778	0	0.0633803
AOX1_2_201523898_G_A	0	1	0	0.0018797	1
AP3B1_5_77298786_C_A	1	0	0.0277778	0	0.0633803
AP3B1_5_77423949_T_A	1	0	0.0277778	0	0.0633803
AP3B1_5_77423985_C_CTTT	0	1	0	0.0018797	1
BTNL8_5_180338564_T_C	0	1	0	0.0018797	1
BTNL8_5_180374575_G_A	0	1	0	0.0018797	1
CAPS_19_5914424_G_A	0	1	0	0.0018797	1
CAPS_19_5914582_G_A	0	1	0	0.0018797	1
CAPS_19_5914650_G_A	0	1	0	0.0018797	1
CAPS_19_5915300_C_A	0	1	0	0.0018797	1
CARD14_17_78162327_C_T	0	1	0	0.0018797	1
CARD14_17_78165189_G_A	0	1	0	0.0018797	1
CARD14_17_78172328_C_T	1	0	0.0277778	0	0.0633803
CARD14_17_78172368_G_A	0	1	0	0.0018797	1
CARD14_17_78172371_C_T	0	1	0	0.0018797	1
CARD14_17_78176159_G_A	0	1	0	0.0018797	1
CARD14_17_78178911_C_T	0	1	0	0.0018797	1
CARD8_19_48725055_T_C	0	1	0	0.0018797	1
CARD8_19_48734207_A_G	0	1	0	0.0018797	1
CASP1_11_104900466_T_C	1	0	0.0277778	0	0.0633803
CASP3_4_185550431_G_A	0	1	0	0.0018797	1
CCR2_3_46399035_G_A	0	1	0	0.0018797	1
CCR2_3_46399067_G_A	0	1	0	0.0018797	1
CCR2_3_46399158_C_T	0	1	0	0.0018797	1
CCR2_3_46399398_G_GA	0	1	0	0.0018797	1
CD14_5_140011551_G_A	0	1	0	0.0018797	1
CD14_5_140012379_G_C	0	1	0	0.0018797	1
CD163_12_7632533_G_T	0	1	0	0.0018797	1
CD163_12_7635346_C_T	0	1	0	0.0018797	1
CD163_12_7637821_T_C	0	1	0	0.0018797	1
CD163_12_7640254_C_T	0	1	0	0.0018797	1
CD163_12_7640255_G_A	0	1	0	0.0018797	1
CD27_12_6554659_T_C	0	1	0	0.0018797	1
CD27_12_6559465_C_T	0	1	0	0.0018797	1
CD27_12_6559487_C_A	0	1	0	0.0018797	1
CD36_7_80285871_G_A	0	1	0	0.0018797	1
CD36_7_80290431_GTC_G	0	1	0	0.0018797	1
CD36_7_80290450_A_G	0	1	0	0.0018797	1
CD36_7_80290473_C_G	0	1	0	0.0018797	1
CD36_7_80292426_G_A	0	1	0	0.0018797	1
CD36_7_80292459_A_G	0	1	0	0.0018797	1
CD36_7_80293761_G_A	2	1	0.0555556	0.0018797	0.0112671
CD36_7_80293767_GATAAC_G	0	1	0	0.0018797	1
CD36_7_80293774_T_TAAGTA	0	1	0	0.0018797	1
CD36_7_80295764_T_C	0	1	0	0.0018797	1
CD36_7_80295787_G_A	0	1	0	0.0018797	1
CD36_7_80299326_C_T	0	1	0	0.0018797	1
CD36_7_80299339_G_T	0	1	0	0.0018797	1
CD36_7_80302093_G_T	0	1	0	0.0018797	1
CD40_20_44756779_C_T	0	1	0	0.0018797	1
CD84_1_160535313_G_A	0	1	0	0.0018797	1
CECR1_22_17663520_T_A	0	1	0	0.0018797	1
CECR1_22_17684517_C_T	0	1	0	0.0018797	1
CECR1_22_17688141_A_G	0	1	0	0.0018797	1
COPA_1_160261169_G_A	0	1	0	0.0018797	1
COPA_1_160261264_G_A	0	1	0	0.0018797	1
COPA_1_160265930_G_C	0	1	0	0.0018797	1
COPA_1_160267211_T_C	1	0	0.0277778	0	0.0633803
COPA_1_160278905_G_A	1	1	0.0277778	0.0018797	0.122848
CRP_1_159683510_G_C	0	1	0	0.0018797	1
CRP_1_159683689_A_C	0	1	0	0.0018797	1
CTLA4_2_204736158_C_T	0	1	0	0.0018797	1
CXCL9_4_76927358_G_A	0	1	0	0.0018797	1
CYBB_X_37663322_G_C	0	1	0	0.0018797	1
DOCK8_9_271626_G_T	0	1	0	0.0018797	1
DOCK8_9_289557_G_A	0	1	0	0.0018797	1
DOCK8_9_311984_G_A	0	1	0	0.0018797	1
DOCK8_9_312104_G_A	0	1	0	0.0018797	1
DOCK8_9_334292_G_A	0	1	0	0.0018797	1
DOCK8_9_340194_A_G	0	1	0	0.0018797	1
DOCK8_9_368021_C_A	0	1	0	0.0018797	1
DOCK8_9_372218_A_C	0	1	0	0.0018797	1
DOCK8_9_377046_G_A	0	1	0	0.0018797	1
DOCK8_9_379800_G_A	0	1	0	0.0018797	1
DOCK8_9_379923_G_A	0	1	0	0.0018797	1
DOCK8_9_390528_A_G	0	1	0	0.0018797	1
DOCK8_9_396824_C_T	0	1	0	0.0018797	1
DOCK8_9_396836_C_T	0	1	0	0.0018797	1
DOCK8_9_396837_G_A	0	1	0	0.0018797	1
DOCK8_9_396923_A_G	0	1	0	0.0018797	1
DOCK8_9_404946_C_T	0	1	0	0.0018797	1
DOCK8_9_426926_A_G	0	1	0	0.0018797	1
DOCK8_9_441358_C_T	0	1	0	0.0018797	1
DOCK8_9_452113_A_G	0	1	0	0.0018797	1
DOCK8_9_463535_G_C	0	1	0	0.0018797	1
ELANE_19_855639_G_A	0	1	0	0.0018797	1
ELANE_19_856061_C_G	0	1	0	0.0018797	1
FCGR2A_1_161476276_C_A	0	1	0	0.0018797	1
FCGR2A_1_161479832_T_A	0	1	0	0.0018797	1
FCGR2A_1_161483723_G_A	0	1	0	0.0018797	1
FOXP3_X_49107851_G_A	0	2	0	0.0037594	1
FOXP3_X_49109661_A_G	0	2	0	0.0037594	1
GLI3_7_42004227_G_C	0	1	0	0.0018797	1
GLI3_7_42004583_C_T	0	1	0	0.0018797	1
GLI3_7_42004736_A_C	0	1	0	0.0018797	1
GLI3_7_42004742_T_G	0	1	0	0.0018797	1
GLI3_7_42004860_C_T	0	1	0	0.0018797	1
GLI3_7_42004866_C_T	0	1	0	0.0018797	1
GLI3_7_42005409_C_T	0	1	0	0.0018797	1
GLI3_7_42006036_C_T	0	1	0	0.0018797	1
GLI3_7_42007218_C_G	0	1	0	0.0018797	1
GLI3_7_42007385_G_T	0	1	0	0.0018797	1
GLI3_7_42187851_C_T	0	1	0	0.0018797	1
GSDMD_8_144642043_C_A	0	1	0	0.0018797	1
GSDMD_8_144642918_C_A	0	1	0	0.0018797	1
GSDMD_8_144643539_G_C	0	1	0	0.0018797	1
GSDMD_8_144643936_G_A	0	1	0	0.0018797	1
GSDMD_8_144643968_A_G	0	1	0	0.0018797	1
GSDMD_8_144644448_C_G	0	1	0	0.0018797	1
GSDMD_8_144644451_G_T	1	0	0.0277778	0	0.0633803
GSDMD_8_144644935_G_A	0	1	0	0.0018797	1
GSDMD_8_144644970_G_A	0	1	0	0.0018797	1
GZMA_5_54404053_G_T	0	1	0	0.0018797	1
GZMA_5_54404173_T_C	0	1	0	0.0018797	1
GZMA_5_54404178_A_G	0	1	0	0.0018797	1
GZMA_5_54405933_C_T	0	1	0	0.0018797	1
GZMA_5_54405999_G_A	0	1	0	0.0018797	1
IFI16_1_158988077_G_A	0	1	0	0.0018797	1
IFI16_1_159021697_A_G	0	1	0	0.0018797	1
IFI16_1_159021739_C_G	0	1	0	0.0018797	1
IFI16_1_159021773_G_A	0	1	0	0.0018797	1
IFI16_1_159021871_G_T	0	1	0	0.0018797	1
IFI16_1_159024664_G_A	0	1	0	0.0018797	1
IFI27L1_14_94567118_G_A	0	1	0	0.0018797	1
IFI27L1_14_94568187_C_T	0	1	0	0.0018797	1
IFI35_17_41165154_C_T	0	1	0	0.0018797	1
IFI35_17_41165386_T_C	0	1	0	0.0018797	1
IFI35_17_41166150_C_T	0	1	0	0.0018797	1
IFI35_17_41166203_G_A	0	1	0	0.0018797	1
IFI44_1_79125154_A_C	0	1	0	0.0018797	1
IFI44_1_79128443_A_G	0	1	0	0.0018797	1
IFI44L_1_79093623_C_T	0	1	0	0.0018797	1
IFI44L_1_79093863_A_C	1	0	0.0277778	0	0.0633803
IFIH1_2_163128755_G_A	0	1	0	0.0018797	1
IFIH1_2_163128828_C_T	0	1	0	0.0018797	1
IFIH1_2_163133932_TAA_T	0	1	0	0.0018797	1
IFIH1_2_163134109_T_C	0	1	0	0.0018797	1
IFIH1_2_163134756_G_A	0	1	0	0.0018797	1
IFIH1_2_163139030_C_T	0	1	0	0.0018797	1
IFIT1_10_91162592_G_A	0	1	0	0.0018797	1
IFIT1_10_91162758_A_C	0	1	0	0.0018797	1
IFIT1_10_91162811_T_A	0	1	0	0.0018797	1
IFIT1B_10_91143343_T_A	0	1	0	0.0018797	1
IFIT1B_10_91143806_A_C	0	1	0	0.0018797	1
IFIT1B_10_91144041_T_G	0	1	0	0.0018797	1
IFIT1B_10_91144116_C_T	0	1	0	0.0018797	1
IFIT1B_10_91144208_A_T	0	1	0	0.0018797	1
IFIT2_10_91065725_C_A	0	1	0	0.0018797	1
IFIT2_10_91066078_A_G	0	1	0	0.0018797	1
IFIT2_10_91066134_G_C	0	1	0	0.0018797	1
IFIT2_10_91066197_G_C	0	1	0	0.0018797	1
IFIT2_10_91066868_GA_G	0	1	0	0.0018797	1
IFIT3_10_91087836_G_A	0	1	0	0.0018797	1
IFIT3_10_91099208_C_T	0	1	0	0.0018797	1
IFIT3_10_91099523_A_G	0	1	0	0.0018797	1
IFIT5_10_91177111_C_A	0	1	0	0.0018797	1
IFIT5_10_91177847_G_T	0	1	0	0.0018797	1
IFIT5_10_91178236_G_T	0	1	0	0.0018797	1
IFITM10_11_1769021_G_A	0	1	0	0.0018797	1
IFITM10_11_1771635_C_T	0	1	0	0.0018797	1
IFITM2_11_308333_C_G	0	1	0	0.0018797	1
IFITM2_11_308334_C_T	0	1	0	0.0018797	1
IFITM3_11_320605_G_C	0	1	0	0.0018797	1
IFITM3_11_320612_T_A	0	1	0	0.0018797	1
IFITM5_11_298590_C_T	1	0	0.0277778	0	0.0633803
IFNA1_9_21440543_G_A	0	1	0	0.0018797	1
IFNA10_9_21206660_T_G	0	1	0	0.0018797	1
IFNA10_9_21206892_T_G	0	1	0	0.0018797	1
IFNA14_9_21239538_G_C	0	1	0	0.0018797	1
IFNA14_9_21239540_G_A	0	1	0	0.0018797	1
IFNA14_9_21239640_C_G	0	1	0	0.0018797	1
IFNA14_9_21239711_T_G	0	1	0	0.0018797	1
IFNA14_9_21239793_A_T	0	1	0	0.0018797	1
IFNA16_9_21216987_G_T	0	1	0	0.0018797	1
IFNA16_9_21217138_C_A	0	1	0	0.0018797	1
IFNA17_9_21227709_G_A	0	1	0	0.0018797	1
IFNA17_9_21227875_A_G	0	1	0	0.0018797	1
IFNA21_9_21166119_C_T	0	1	0	0.0018797	1
IFNA21_9_21166286_GA_G	0	1	0	0.0018797	1
IFNA4_9_21187471_A_T	0	1	0	0.0018797	1
IFNA4_9_21187514_G_T	0	1	0	0.0018797	1
IFNA5_9_21304720_G_C	0	1	0	0.0018797	1
IFNA6_9_21350771_A_G	0	1	0	0.0018797	1
IFNAR1_21_34713420_G_A	0	1	0	0.0018797	1
IFNAR1_21_34721757_G_T	0	1	0	0.0018797	1
IFNAR1_21_34726019_C_T	0	2	0	0.0037594	1
IFNAR1_21_34726021_A_G	0	1	0	0.0018797	1
IFNAR1_21_34726076_C_T	0	1	0	0.0018797	1
IFNAR2_21_34617261_A_G	0	1	0	0.0018797	1
IFNAR2_21_34617375_A_G	0	1	0	0.0018797	1
IFNAR2_21_34632925_G_C	0	1	0	0.0018797	1
IFNE_9_21481259_T_A	0	1	0	0.0018797	1
IFNGR1_6_137519604_T_C	0	1	0	0.0018797	1
IFNGR1_6_137524801_G_C	0	1	0	0.0018797	1
IFNGR1_6_137525525_C_T	0	1	0	0.0018797	1
IFNGR2_21_34805167_C_CAGAT	0	1	0	0.0018797	1
IFNGR2_21_34809232_C_T	0	1	0	0.0018797	1
IFNK_9_27524354_T_C	0	1	0	0.0018797	1
IFNK_9_27524372_G_A	0	1	0	0.0018797	1
IFNK_9_27524438_T_C	0	1	0	0.0018797	1
IFNK_9_27524516_G_A	0	1	0	0.0018797	1
IFNK_9_27524624_T_A	0	1	0	0.0018797	1
IFNL1_19_39788913_C_T	0	1	0	0.0018797	1
IFNL2_19_39760612_C_T	0	1	0	0.0018797	1
IFNL3_19_39734659_G_A	0	1	0	0.0018797	1
IFNL3_19_39734754_G_A	0	1	0	0.0018797	1
IFNLR1_1_24485564_C_T	0	1	0	0.0018797	1
IFNLR1_1_24488093_C_G	0	1	0	0.0018797	1
IFNLR1_1_24496080_C_T	0	1	0	0.0018797	1
IFRD1_7_112097001_T_C	0	1	0	0.0018797	1
IFRD1_7_112097086_G_GA	0	1	0	0.0018797	1
IFRD1_7_112108067_C_T	0	1	0	0.0018797	1
IFRD1_7_112108076_T_G	0	1	0	0.0018797	1
IFRD2_3_50326086_G_T	0	1	0	0.0018797	1
IFRD2_3_50326780_C_T	0	1	0	0.0018797	1
IFRD2_3_50326960_C_T	0	1	0	0.0018797	1
IFRD2_3_50329659_C_T	0	1	0	0.0018797	1
IL18_11_112014372_C_CT	0	1	0	0.0018797	1
IL1A_2_113539246_C_T	0	1	0	0.0018797	1
IL1B_2_113591059_C_T	0	1	0	0.0018797	1
IL1RL2_2_102805582_C_A	1	0	0.0277778	0	0.0633803
IL1RL2_2_102835469_C_T	0	1	0	0.0018797	1
IL1RL2_2_102836407_G_T	0	1	0	0.0018797	1
IL1RL2_2_102842396_G_A	0	1	0	0.0018797	1
IL1RL2_2_102851594_G_A	1	0	0.0277778	0	0.0633803
IL22RA2_6_137469001_A_AT	0	1	0	0.0018797	1
IL22RA2_6_137469005_TC_T	0	1	0	0.0018797	1
IL22RA2_6_137476124_G_T	1	0	0.0277778	0	0.0633803
IL22RA2_6_137479566_G_A	0	1	0	0.0018797	1
IL36RN_2_113819725_A_G	0	1	0	0.0018797	1
IL36RN_2_113819785_G_T	1	0	0.0277778	0	0.0633803
IL3RA_X_1464289_G_A	0	1	0	0.0018797	1
IL3RA_X_1467406_C_A	0	1	0	0.0018797	1
IL3RA_X_1471312_T_A	0	1	0	0.0018797	1
IL3RA_X_1471337_G_A	0	1	0	0.0018797	1
IL3RA_X_1471369_A_G	0	1	0	0.0018797	1
IL3RA_X_1471373_A_AT	0	1	0	0.0018797	1
IL3RA_X_1484129_C_CA	0	1	0	0.0018797	1
IRAK2_3_10280462_C_T	0	1	0	0.0018797	1
IRAK2_3_10280663_G_A	0	1	0	0.0018797	1
IRAK3_12_66597607_G_A	0	1	0	0.0018797	1
IRAK3_12_66597638_G_A	0	1	0	0.0018797	1
IRAK3_12_66603301_G_T	1	1	0.0277778	0.0018797	0.122848
IRAK3_12_66605332_A_T	0	1	0	0.0018797	1
IRAK3_12_66622126_C_T	0	1	0	0.0018797	1
IRAK3_12_66638363_A_G	0	1	0	0.0018797	1
IRAK3_12_66641716_T_C	0	1	0	0.0018797	1
IRAK3_12_66641730_G_C	0	1	0	0.0018797	1
IRAK4_12_44172102_A_C	0	1	0	0.0018797	1
IRF2_4_185310004_C_T	0	1	0	0.0018797	1
IRF2_4_185329318_T_A	0	1	0	0.0018797	1
IRF2BP1_19_46387487_C_G	1	0	0.0277778	0	0.0633803
IRF2BP2_1_234744204_C_T	0	1	0	0.0018797	1
IRF2BP2_1_234744345_A_G	0	1	0	0.0018797	1
IRF2BP2_1_234744814_C_T	0	1	0	0.0018797	1
IRF2BP2_1_234744832_G_A	0	1	0	0.0018797	1
IRF2BP2_1_234744947_C_G	0	1	0	0.0018797	1
IRF2BPL_14_77492252_C_T	0	1	0	0.0018797	1
IRF2BPL_14_77492274_G_T	0	1	0	0.0018797	1
IRF2BPL_14_77492484_G_A	0	1	0	0.0018797	1
IRF2BPL_14_77492586_G_A	0	1	0	0.0018797	1
IRF2BPL_14_77493321_G_T	0	1	0	0.0018797	1
IRF2BPL_14_77493432_A_G	1	0	0.0277778	0	0.0633803
IRF2BPL_14_77493812_C_A	0	1	0	0.0018797	1
IRF2BPL_14_77493818_C_A	0	1	0	0.0018797	1
IRF3_19_50163079_C_T	0	1	0	0.0018797	1
IRF3_19_50166465_C_T	0	1	0	0.0018797	1
IRF4_6_397145_G_T	0	1	0	0.0018797	1
IRF5_7_128588732_C_T	0	1	0	0.0018797	1
IRF6_1_209961910_C_T	0	1	0	0.0018797	1
IRF7_11_613337_C_T	0	1	0	0.0018797	1
IRF7_11_613551_G_A	0	1	0	0.0018797	1
IRF7_11_613815_G_A	0	1	0	0.0018797	1
IRF7_11_614212_C_T	0	1	0	0.0018797	1
IRF7_11_614345_C_T	0	1	0	0.0018797	1
IRF7_11_614907_A_C	0	1	0	0.0018797	1
IRF7_11_614947_C_CG	0	1	0	0.0018797	1
IRF7_11_615275_C_T	0	1	0	0.0018797	1
IRF8_16_85942708_C_T	0	1	0	0.0018797	1
IRF8_16_85945232_G_A	0	1	0	0.0018797	1
IRF8_16_85952038_T_C	0	1	0	0.0018797	1
ISG15_1_949602_C_T	0	1	0	0.0018797	1
ISG15_1_949656_G_A	0	1	0	0.0018797	1
ISG20_15_89182724_A_C	0	1	0	0.0018797	1
ITGAX_16_31366590_G_C	0	1	0	0.0018797	1
ITGAX_16_31367306_T_G	1	0	0.0277778	0	0.0633803
ITGAX_16_31371653_T_C	0	1	0	0.0018797	1
ITGAX_16_31382761_G_C	0	1	0	0.0018797	1
ITGAX_16_31383024_G_T	0	1	0	0.0018797	1
ITGAX_16_31391887_C_T	0	1	0	0.0018797	1
ITGAX_16_31392219_C_A	0	1	0	0.0018797	1
ITGAX_16_31392282_T_C	0	1	0	0.0018797	1
KLRD1_12_10464138_A_G	0	1	0	0.0018797	1
LPIN2_18_2920332_G_A	0	1	0	0.0018797	1
LPIN2_18_2937699_T_C	0	1	0	0.0018797	1
LPIN2_18_2937759_C_T	0	1	0	0.0018797	1
LPIN2_18_2951126_C_T	1	0	0.0277778	0	0.0633803
LPIN2_18_2951342_C_A	0	1	0	0.0018797	1
LY9_1_160766061_C_A	0	1	0	0.0018797	1
LY9_1_160769759_A_G	0	1	0	0.0018797	1
LY9_1_160784393_C_T	0	1	0	0.0018797	1
LY9_1_160786441_G_T	0	1	0	0.0018797	1
LY9_1_160786632_C_A	0	1	0	0.0018797	1
LY9_1_160789153_C_T	0	1	0	0.0018797	1
LYST_1_235826316_G_A	0	1	0	0.0018797	1
LYST_1_235827825_T_C	0	1	0	0.0018797	1
LYST_1_235878639_G_C	0	1	0	0.0018797	1
LYST_1_235884184_T_C	0	1	0	0.0018797	1
LYST_1_235887344_G_A	0	1	0	0.0018797	1
LYST_1_235894174_T_C	0	1	0	0.0018797	1
LYST_1_235894366_A_C	0	1	0	0.0018797	1
LYST_1_235894473_C_T	0	1	0	0.0018797	1
LYST_1_235897848_A_G	0	1	0	0.0018797	1
LYST_1_235922443_T_G	0	1	0	0.0018797	1
LYST_1_235929421_C_G	0	1	0	0.0018797	1
LYST_1_235929433_T_C	0	1	0	0.0018797	1
LYST_1_235940482_G_T	0	1	0	0.0018797	1
LYST_1_235955361_T_C	0	1	0	0.0018797	1
LYST_1_235967862_C_T	1	0	0.0277778	0	0.0633803
LYST_1_235969353_G_C	0	1	0	0.0018797	1
LYST_1_235969405_T_C	0	1	0	0.0018797	1
LYST_1_235969473_C_T	0	1	0	0.0018797	1
LYST_1_235969971_G_A	0	1	0	0.0018797	1
MEFV_16_3293241_G_C	0	1	0	0.0018797	1
MEFV_16_3293327_G_C	0	1	0	0.0018797	1
MEFV_16_3293405_C_T	0	1	0	0.0018797	1
MEFV_16_3293624_T_G	1	0	0.0277778	0	0.0633803
MEFV_16_3298913_A_C	0	1	0	0.0018797	1
MEFV_16_3299470_G_T	0	1	0	0.0018797	1
MEFV_16_3304277_T_C	0	1	0	0.0018797	1
MEFV_16_3304521_G_T	0	1	0	0.0018797	1
MEFV_16_3304625_T_A	0	1	0	0.0018797	1
MEFV_16_3304770_C_G	0	1	0	0.0018797	1
MEFV_16_3304779_G_T	1	0	0.0277778	0	0.0633803
MVK_12_110029120_G_T	0	1	0	0.0018797	1
MVK_12_110032953_G_A	0	1	0	0.0018797	1
MVK_12_110034320_G_A	0	1	0	0.0018797	1
MYBL1_8_67478376_T_C	0	1	0	0.0018797	1
MYBL1_8_67492403_G_A	0	1	0	0.0018797	1
MYBL1_8_67492508_A_G	0	1	0	0.0018797	1
MYD88_3_38180183_C_G	0	1	0	0.0018797	1
NFKB1_4_103531777_A_G	0	1	0	0.0018797	1
NLRC3_16_3594282_C_T	0	1	0	0.0018797	1
NLRC3_16_3598198_T_C	0	1	0	0.0018797	1
NLRC3_16_3599754_G_C	0	1	0	0.0018797	1
NLRC3_16_3599772_C_T	1	0	0.0277778	0	0.0633803
NLRC3_16_3604313_T_C	0	1	0	0.0018797	1
NLRC3_16_3606931_G_A	0	1	0	0.0018797	1
NLRC3_16_3611719_G_A	0	1	0	0.0018797	1
NLRC3_16_3613197_G_A	0	1	0	0.0018797	1
NLRC3_16_3613251_G_A	0	1	0	0.0018797	1
NLRC3_16_3613326_C_T	1	0	0.0277778	0	0.0633803
NLRC3_16_3613436_C_T	0	1	0	0.0018797	1
NLRC3_16_3613934_G_A	0	1	0	0.0018797	1
NLRC3_16_3614093_C_T	0	1	0	0.0018797	1
NLRC3_16_3614094_G_A	0	1	0	0.0018797	1
NLRC3_16_3614136_G_A	1	1	0.0277778	0.0018797	0.122848
NLRC3_16_3614281_G_T	1	0	0.0277778	0	0.0633803
NLRC3_16_3614363_C_T	0	1	0	0.0018797	1
NLRC3_16_3614540_C_T	0	1	0	0.0018797	1
NLRP1_17_5461846_C_T	0	1	0	0.0018797	1
NLRP1_17_5462595_C_T	0	1	0	0.0018797	1
NLRP1_17_5462955_C_T	0	1	0	0.0018797	1
NLRP1_17_5463225_CA_C	0	1	0	0.0018797	1
NLRP1_17_5485199_G_A	0	1	0	0.0018797	1
NLRP12_19_54299211_C_G	0	1	0	0.0018797	1
NLRP12_19_54299257_T_C	0	1	0	0.0018797	1
NLRP12_19_54307212_G_C	0	1	0	0.0018797	1
NLRP12_19_54310807_C_G	0	1	0	0.0018797	1
NLRP12_19_54313151_T_G	0	1	0	0.0018797	1
NLRP12_19_54313268_C_T	1	0	0.0277778	0	0.0633803
NLRP12_19_54313274_C_G	0	1	0	0.0018797	1
NLRP12_19_54313859_G_A	0	1	0	0.0018797	1
NLRP12_19_54313963_T_TTC	0	1	0	0.0018797	1
NLRP12_19_54313970_C_T	0	1	0	0.0018797	1
NLRP12_19_54314028_GCC_G	0	1	0	0.0018797	1
NLRP12_19_54314134_G_A	0	1	0	0.0018797	1
NLRP12_19_54314177_A_T	0	1	0	0.0018797	1
NLRP12_19_54327179_C_T	0	1	0	0.0018797	1
NLRP2_19_55493579_G_A	0	1	0	0.0018797	1
NLRP2_19_55493664_G_A	0	1	0	0.0018797	1
NLRP2_19_55493922_G_C	0	1	0	0.0018797	1
NLRP2_19_55494012_G_A	0	1	0	0.0018797	1
NLRP2_19_55494204_C_T	0	1	0	0.0018797	1
NLRP2_19_55494385_G_A	0	1	0	0.0018797	1
NLRP2_19_55494429_G_A	0	1	0	0.0018797	1
NLRP2_19_55496450_C_T	0	1	0	0.0018797	1
NLRP3_1_247582260_C_T	1	0	0.0277778	0	0.0633803
NLRP3_1_247587329_C_T	0	1	0	0.0018797	1
NLRP3_1_247587615_C_G	0	1	0	0.0018797	1
NLRP3_1_247587841_C_T	0	1	0	0.0018797	1
NLRP3_1_247588112_G_A	0	1	0	0.0018797	1
NLRP3_1_247588214_G_A	0	1	0	0.0018797	1
NLRP3_1_247592912_A_G	0	1	0	0.0018797	1
NOD2_16_50731225_C_A	0	1	0	0.0018797	1
NOD2_16_50741791_C_T	0	1	0	0.0018797	1
NOD2_16_50744525_C_T	0	1	0	0.0018797	1
NOD2_16_50744565_T_G	0	1	0	0.0018797	1
NOD2_16_50744703_C_G	0	1	0	0.0018797	1
NOD2_16_50744742_C_T	0	1	0	0.0018797	1
NOD2_16_50744909_A_T	0	1	0	0.0018797	1
NOD2_16_50745868_G_T	0	1	0	0.0018797	1
NOD2_16_50745945_G_A	0	1	0	0.0018797	1
NOD2_16_50745968_C_T	0	1	0	0.0018797	1
NOD2_16_50746017_G_A	0	1	0	0.0018797	1
NOD2_16_50746154_G_A	0	1	0	0.0018797	1
NOD2_16_50750581_C_T	0	1	0	0.0018797	1
NOD2_16_50750582_G_GT	0	1	0	0.0018797	1
NOD2_16_50750833_G_A	0	1	0	0.0018797	1
NOD2_16_50756571_C_A	0	1	0	0.0018797	1
NOD2_16_50759426_A_G	0	1	0	0.0018797	1
OAS1_12_113355357_T_G	0	1	0	0.0018797	1
OAS1_12_113355369_C_T	1	0	0.0277778	0	0.0633803
OAS2_12_113424949_G_A	0	1	0	0.0018797	1
OAS2_12_113433173_C_G	0	1	0	0.0018797	1
OAS2_12_113435330_G_GA	0	1	0	0.0018797	1
OAS2_12_113435353_C_T	0	1	0	0.0018797	1
OAS2_12_113435536_T_C	0	1	0	0.0018797	1
OAS2_12_113440876_G_A	0	1	0	0.0018797	1
OAS2_12_113440906_G_A	0	1	0	0.0018797	1
OAS2_12_113445711_G_A	0	1	0	0.0018797	1
OAS3_12_113379603_G_A	0	1	0	0.0018797	1
OAS3_12_113382355_G_C	0	1	0	0.0018797	1
OAS3_12_113382383_G_A	0	1	0	0.0018797	1
OAS3_12_113382403_C_G	0	1	0	0.0018797	1
OAS3_12_113384741_A_G	0	1	0	0.0018797	1
OAS3_12_113386675_C_T	0	1	0	0.0018797	1
OAS3_12_113386828_G_A	0	1	0	0.0018797	1
OAS3_12_113386963_C_T	0	1	0	0.0018797	1
OAS3_12_113388543_G_A	0	1	0	0.0018797	1
OAS3_12_113388618_G_A	0	1	0	0.0018797	1
OAS3_12_113398971_G_C	0	1	0	0.0018797	1
OAS3_12_113398978_G_A	0	1	0	0.0018797	1
OAS3_12_113400461_C_T	0	1	0	0.0018797	1
OAS3_12_113400654_C_CACTGAGGACCCAGCCATGAGAATGCACCT	0	1	0	0.0018797	1
OAS3_12_113402179_G_A	0	1	0	0.0018797	1
OAS3_12_113403585_C_T	1	0	0.0277778	0	0.0633803
OAS3_12_113403586_G_A	0	1	0	0.0018797	1
OAS3_12_113403751_G_A	0	1	0	0.0018797	1
OAS3_12_113405833_C_A	0	1	0	0.0018797	1
OAS3_12_113407484_A_G	0	1	0	0.0018797	1
PAPPA_9_118949463_G_A	0	1	0	0.0018797	1
PAPPA_9_118950482_G_A	0	1	0	0.0018797	1
PAPPA_9_118974155_C_T	0	1	0	0.0018797	1
PAPPA_9_118997802_C_A	0	1	0	0.0018797	1
PAPPA_9_119093530_G_A	0	1	0	0.0018797	1
PAPPA_9_119094616_A_C	0	1	0	0.0018797	1
PELI1_2_64322191_T_C	0	1	0	0.0018797	1
PLCG2_16_81902824_G_C	0	1	0	0.0018797	1
PLCG2_16_81914518_C_A	0	1	0	0.0018797	1
PLCG2_16_81934365_C_T	0	1	0	0.0018797	1
PLCG2_16_81939053_G_A	1	0	0.0277778	0	0.0633803
PLCG2_16_81968131_A_G	0	1	0	0.0018797	1
POLA1_X_24766564_A_G	0	1	0	0.0018797	1
POLA1_X_24844604_G_C	0	1	0	0.0018797	1
POLA1_X_24859857_T_A	0	1	0	0.0018797	1
PRF1_10_72358411_G_A	0	1	0	0.0018797	1
PRF1_10_72358561_C_T	0	1	0	0.0018797	1
PRF1_10_72358846_C_T	0	1	0	0.0018797	1
PRF1_10_72360256_C_T	0	1	0	0.0018797	1
PRF1_10_72360283_G_A	0	1	0	0.0018797	1
PRF1_10_72360291_C_T	0	1	0	0.0018797	1
PRF1_10_72360604_C_T	0	1	0	0.0018797	1
PSMB8_6_32809349_T_C	0	1	0	0.0018797	1
PSMB8_6_32811743_G_A	1	0	0.0277778	0	0.0633803
PSTPIP1_15_77310863_C_T	0	1	0	0.0018797	1
PSTPIP1_15_77317898_C_T	0	1	0	0.0018797	1
PSTPIP1_15_77322867_C_T	0	1	0	0.0018797	1
PSTPIP1_15_77323535_A_C	0	1	0	0.0018797	1
PSTPIP1_15_77328146_CCA_C	0	1	0	0.0018797	1
PSTPIP1_15_77328202_G_A	0	1	0	0.0018797	1
PSTPIP1_15_77328269_C_T	0	1	0	0.0018797	1
PSTPIP1_15_77329417_A_G	0	1	0	0.0018797	1
PSTPIP1_15_77329487_C_A	0	1	0	0.0018797	1
PTPN18_2_131116531_A_G	0	1	0	0.0018797	1
PTPN18_2_131117027_C_G	0	1	0	0.0018797	1
PTPN6_12_7064413_T_C	0	1	0	0.0018797	1
PTPN6_12_7064880_G_C	0	1	0	0.0018797	1
PTPN6_12_7067146_G_T	0	1	0	0.0018797	1
PTPN6_12_7067226_G_A	2	0	0.0555556	0	0.00391236
PTPN6_12_7069508_C_T	0	1	0	0.0018797	1
RAB27A_15_55497828_T_C	0	1	0	0.0018797	1
RAB27A_15_55497852_TGCTTG_T	0	1	0	0.0018797	1
RAB27A_15_55527003_T_C	0	1	0	0.0018797	1
RIPK1_6_3111134_C_G	0	1	0	0.0018797	1
RIPK1_6_3113386_C_T	0	1	0	0.0018797	1
RNASEH2A_19_12920961_C_T	0	1	0	0.0018797	1
RNASEH2A_19_12923921_A_G	0	1	0	0.0018797	1
RNASEH2A_19_12924225_G_A	0	1	0	0.0018797	1
RNASEH2B_13_51484232_G_A	0	1	0	0.0018797	1
RNASEH2B_13_51530530_G_T	0	1	0	0.0018797	1
RNASEH2C_11_65487613_G_A	0	1	0	0.0018797	1
RNASEL_1_182544676_G_C	0	1	0	0.0018797	1
RNASEL_1_182550491_G_A	0	1	0	0.0018797	1
RNASEL_1_182554743_C_G	0	1	0	0.0018797	1
RNASEL_1_182555149_C_A	0	1	0	0.0018797	1
RNASEL_1_182555746_C_T	0	1	0	0.0018797	1
RNASEL_1_182555767_C_T	0	1	0	0.0018797	1
RNF31_14_24617068_C_T	0	1	0	0.0018797	1
RNF31_14_24618058_G_A	0	1	0	0.0018797	1
RNF31_14_24620556_G_A	0	1	0	0.0018797	1
RNF31_14_24620568_G_T	0	1	0	0.0018797	1
RNF31_14_24620810_G_C	0	1	0	0.0018797	1
RNF31_14_24621136_G_A	0	1	0	0.0018797	1
S1PR5_19_10624615_C_T	0	1	0	0.0018797	1
S1PR5_19_10625017_C_G	0	1	0	0.0018797	1
SAMHD1_20_35532618_C_T	0	1	0	0.0018797	1
SAMHD1_20_35569456_C_T	0	1	0	0.0018797	1
SAMHD1_20_35579943_C_A	0	1	0	0.0018797	1
SAMHD1_20_35580036_G_C	0	1	0	0.0018797	1
SH3BP2_4_2826347_C_T	0	1	0	0.0018797	1
SH3BP2_4_2826452_C_CGCAAGGTGACTGGGGGTCCTAGGACGAGT	0	1	0	0.0018797	1
SH3BP2_4_2829040_A_G	0	1	0	0.0018797	1
SH3BP2_4_2829387_C_G	0	1	0	0.0018797	1
SH3BP2_4_2831321_G_T	0	1	0	0.0018797	1
SH3BP2_4_2831400_G_A	1	0	0.0277778	0	0.0633803
SH3BP2_4_2831583_C_T	0	1	0	0.0018797	1
SH3BP2_4_2831727_A_G	0	1	0	0.0018797	1
SH3BP2_4_2833299_C_T	0	1	0	0.0018797	1
SH3BP2_4_2835530_G_A	0	1	0	0.0018797	1
SLC29A3_10_73111520_G_A	0	1	0	0.0018797	1
SLC29A3_10_73115901_A_G	0	1	0	0.0018797	1
SLC29A3_10_73121737_C_A	0	1	0	0.0018797	1
SLC29A3_10_73122284_GGGAGT_G	0	1	0	0.0018797	1
STAT1_2_191859938_T_C	0	1	0	0.0018797	1
STAT2_12_56737279_G_A	0	1	0	0.0018797	1
STAT2_12_56737650_A_C	0	1	0	0.0018797	1
STAT3_17_40477064_C_G	0	1	0	0.0018797	1
STIM1_11_3988790_C_T	1	0	0.0277778	0	0.0633803
STIM1_11_4091258_A_T	0	1	0	0.0018797	1
STIM1_11_4103582_G_C	0	1	0	0.0018797	1
STIM1_11_4104693_T_C	0	1	0	0.0018797	1
STIM1_11_4107733_C_A	0	1	0	0.0018797	1
STIM1_11_4112541_C_T	0	1	0	0.0018797	1
STIM1_11_4112814_G_A	0	1	0	0.0018797	1
STIM1_11_4112898_G_A	0	1	0	0.0018797	1
STX11_6_144507985_C_T	1	0	0.0277778	0	0.0633803
STX11_6_144508423_G_T	0	1	0	0.0018797	1
STXBP2_19_7706988_C_T	0	1	0	0.0018797	1
STXBP2_19_7712287_G_C	0	1	0	0.0018797	1
STXBP2_19_7712302_T_C	0	1	0	0.0018797	1
STXBP2_19_7712629_C_T	1	0	0.0277778	0	0.0633803
STXBP2_19_7712637_C_T	0	1	0	0.0018797	1
TBK1_12_64860761_G_A	0	1	0	0.0018797	1
TBK1_12_64868089_T_C	0	1	0	0.0018797	1
TBK1_12_64873869_G_A	0	1	0	0.0018797	1
TBK1_12_64879718_G_A	0	1	0	0.0018797	1
TBK1_12_64889321_C_T	0	1	0	0.0018797	1
TBX21_17_45810969_G_T	0	1	0	0.0018797	1
TBX21_17_45811078_C_A	0	1	0	0.0018797	1
TBX21_17_45822139_A_G	0	1	0	0.0018797	1
TBX21_17_45822308_A_G	0	1	0	0.0018797	1
TBX21_17_45822412_G_A	0	1	0	0.0018797	1
TBX21_17_45822545_C_G	0	1	0	0.0018797	1
TGFBR3_1_92163646_G_A	0	1	0	0.0018797	1
TGFBR3_1_92181951_A_C	0	1	0	0.0018797	1
TGFBR3_1_92187652_A_G	0	1	0	0.0018797	1
TGFBR3_1_92262854_A_T	0	1	0	0.0018797	1
TGFBR3_1_92263005_C_G	0	1	0	0.0018797	1
TICAM1_19_4816299_G_T	0	1	0	0.0018797	1
TICAM1_19_4817578_G_A	0	1	0	0.0018797	1
TICAM1_19_4817833_G_A	0	1	0	0.0018797	1
TICAM1_19_4818152_C_T	0	1	0	0.0018797	1
TLR2_4_154624472_C_T	0	1	0	0.0018797	1
TLR2_4_154625291_C_T	0	1	0	0.0018797	1
TLR2_4_154625398_C_T	0	1	0	0.0018797	1
TLR2_4_154626148_C_T	0	1	0	0.0018797	1
TLR3_4_187003855_T_G	0	1	0	0.0018797	1
TLR3_4_187005098_A_C	0	1	0	0.0018797	1
TLR3_4_187005224_C_T	0	1	0	0.0018797	1
TLR4_9_120466793_A_T	0	1	0	0.0018797	1
TLR4_9_120470884_A_G	0	1	0	0.0018797	1
TLR4_9_120474693_G_C	0	1	0	0.0018797	1
TLR4_9_120475248_G_A	0	1	0	0.0018797	1
TLR6_4_38829218_C_T	0	1	0	0.0018797	1
TLR6_4_38829816_C_T	0	1	0	0.0018797	1
TLR6_4_38829858_TC_T	0	1	0	0.0018797	1
TLR6_4_38830036_G_T	0	1	0	0.0018797	1
TLR6_4_38830037_C_T	0	1	0	0.0018797	1
TLR6_4_38830285_A_C	0	1	0	0.0018797	1
TLR6_4_38830352_C_A	1	0	0.0277778	0	0.0633803
TLR6_4_38830388_T_A	0	1	0	0.0018797	1
TLR7_X_12905948_A_G	0	1	0	0.0018797	1
TLR7_X_12906721_G_A	0	2	0	0.0037594	1
TLR8_X_12938400_TC_T	0	1	0	0.0018797	1
TLR8_X_12939890_A_G	0	1	0	0.0018797	1
TMEM173_5_138855862_C_A	0	1	0	0.0018797	1
TMEM173_5_138857955_C_T	0	1	0	0.0018797	1
TMPRSS2_21_42866328_C_T	1	0	0.0277778	0	0.0633803
TMPRSS2_21_42866436_G_GA	0	1	0	0.0018797	1
TMPRSS2_21_42866468_T_C	0	1	0	0.0018797	1
TNFAIP3_6_138188622_GCCCGGAGAGGTAACCGCCGCGCCT_G	0	2	0	0.0037594	1
TNFAIP3_6_138198380_A_C	0	1	0	0.0018797	1
TNFAIP3_6_138198392_A_G	0	1	0	0.0018797	1
TNFAIP3_6_138199657_A_G	0	1	0	0.0018797	1
TNFAIP3_6_138199662_C_A	0	1	0	0.0018797	1
TNFAIP3_6_138200107_G_A	0	1	0	0.0018797	1
TNFAIP3_6_138200419_G_A	0	1	0	0.0018797	1
TNFAIP3_6_138202356_C_A	1	0	0.0277778	0	0.0633803
TNFAIP3_6_138202365_G_A	1	0	0.0277778	0	0.0633803
TNFRSF13B_17_16843015_T_C	0	1	0	0.0018797	1
TNFRSF13B_17_16843729_G_T	0	1	0	0.0018797	1
TNFRSF13B_17_16843756_C_T	0	1	0	0.0018797	1
TNFRSF13B_17_16843819_G_A	0	1	0	0.0018797	1
TNFRSF13B_17_16855761_G_T	1	0	0.0277778	0	0.0633803
TNFRSF13B_17_16855788_C_G	0	1	0	0.0018797	1
TNFRSF9_1_7993252_T_C	1	0	0.0277778	0	0.0633803
TREX1_3_48507960_C_G	0	1	0	0.0018797	1
TREX1_3_48508145_G_A	0	1	0	0.0018797	1
TREX1_3_48508200_CCT_C	0	1	0	0.0018797	1
TREX1_3_48508461_C_T	0	1	0	0.0018797	1
TRIM69_15_45050823_A_G	0	1	0	0.0018797	1
TRIM69_15_45050956_T_A	0	1	0	0.0018797	1
TRIM69_15_45059662_A_T	0	1	0	0.0018797	1
TRIM69_15_45059806_C_G	0	1	0	0.0018797	1
TRNT1_3_3170767_C_T	0	1	0	0.0018797	1
TRNT1_3_3179040_C_T	0	1	0	0.0018797	1
TRNT1_3_3189140_C_G	0	1	0	0.0018797	1
TRNT1_3_3189770_G_C	0	1	0	0.0018797	1
TYK2_19_10461514_C_T	0	1	0	0.0018797	1
TYK2_19_10463700_G_C	0	1	0	0.0018797	1
TYK2_19_10464843_G_A	0	1	0	0.0018797	1
TYK2_19_10472198_C_G	0	1	0	0.0018797	1
TYK2_19_10473033_C_T	0	1	0	0.0018797	1
TYK2_19_10476458_C_T	1	0	0.0277778	0	0.0633803
UNC13D_17_73825006_C_G	0	1	0	0.0018797	1
UNC13D_17_73825062_A_G	0	1	0	0.0018797	1
UNC13D_17_73826146_T_C	0	1	0	0.0018797	1
UNC13D_17_73831010_C_G	0	1	0	0.0018797	1
UNC13D_17_73831566_G_A	0	1	0	0.0018797	1
UNC13D_17_73831579_G_A	0	1	0	0.0018797	1
UNC13D_17_73831953_G_A	0	1	0	0.0018797	1
UNC13D_17_73832710_C_T	0	1	0	0.0018797	1
UNC13D_17_73832901_C_A	1	0	0.0277778	0	0.0633803
UNC13D_17_73835949_C_G	0	1	0	0.0018797	1
UNC13D_17_73836353_G_A	0	1	0	0.0018797	1
UNC13D_17_73836856_G_A	0	1	0	0.0018797	1
UNC13D_17_73838991_C_G	0	1	0	0.0018797	1
UNC93B1_11_67763235_G_A	0	1	0	0.0018797	1
UNC93B1_11_67771467_G_A	0	1	0	0.0018797	1
USP18_22_18640473_A_T	0	1	0	0.0018797	1
USP18_22_18644562_C_T	0	1	0	0.0018797	1
USP18_22_18644597_G_A	0	1	0	0.0018797	1
USP18_22_18655932_G_A	0	2	0	0.0037594	1
WDR1_4_10079378_G_A	0	1	0	0.0018797	1
WDR1_4_10079513_G_A	0	1	0	0.0018797	1
WDR1_4_10083043_C_T	0	1	0	0.0018797	1
WDR1_4_10105567_A_G	1	0	0.0277778	0	0.0633803
XIAP_X_123025125_A_G	0	1	0	0.0018797	1
